# Supplementary material for: Overlapping but distinct topology for zebrafish V2R-like olfactory receptors reminiscent of odorant receptor spatial expression zones
Source: BMC Genomics. 2018 May 23;19:383. doi: 10.1186/s12864-018-4740-8 (PMC5966872; doi:10.1186/s12864-018-4740-8)
Supplement: Supplementary file 1 — List of all zebrafish OlfC genes. Gene names, synonyms, accession numbers, genomic localisation in the GRC z10 genome, amino acid and nucleotide sequence length are listed. (XLS 19 kb) [file 12864_2018_4740_MOESM1_ESM.xls]

## Sheet: Gene synonyms and position
gene name	Synonyms	Ensembl z10 Gene ID	Ensembl prediction	RefSeq mRNA	Strand direction	Chromosome number	Transcript Start (bp)	Transcript End (bp)	Span (bp)	# amino acids	current amino acid sequence status
OlfCa1	gprc6a	ENSDARG00000005371	5' truncated	NM_001008731	1	16	32198555	32204934	6380	883	full length
OlfCb1	si:ch1073-155h21.1	ENSDARG00000007582		NM_001199968	1	20	109670	116694	7025	890	full length
OlfCc1	v2rl1	ENSDARG00000005942		XM_009293770	1	18	34249496	34266531	17036	929	full length
OlfCd1		ENSDARG00000008095		XM_001335124	1	18	33237963	33242166	4204	849	full length
OlfCd2		ENSDARG00000098492	5' truncated	NM_001080610	1	18	33078289	33081457	3169	867	full length
OlfCd3		ENSDARG00000068576		XM_009293704, XM_691662	-1	18	33115892	33119110	3219	854	full length
OlfCe1	si:ch211-229c8.13	ENSDARG00000067828		XM_009293706, XM_009293707	1	18	33126026	33129210	3185	841	full length
OlfCe2	si:ch211-229c8.14	ENSDARG00000096362		XM_009293705	1	18	33157685	33160819	3135	842	full length
OlfCf1	v2ra18	ENSDARG00000101909	5' truncated		-1	18	33103813	33106431	2619	755	1st exon missing
OlfCg1		ENSDARG00000104552	5' truncated	NM_001159840	1	18	32867517	32870891	3375	864	full length
OlfCg2		ENSDARG00000101083		NM_001110289	1	18	33015796	33018939	3144	833	full length
OlfCg3		ENSDARG00000104854		XM_009293668, NM_001109942	1	18	32824774	32827907	3134	837	full length
OlfCg4		ENSDARG00000099773		NM_001128562	1	18	32803572	32807414	3843	851	full length
OlfCg5		ENSDARG00000102459		NM_001109943	1	18	32728646	32732521	3876	858	full length
OlfCg6		ENSDARG00000098546		NM_001159841	1	18	32697389	32700900	3512	847	full length
OlfCg7		ENSDARG00000098225	5' truncated	XM_009293684, XM_009293686	1	18	32592960	32596953	3994	886	full length
OlfCg8		ENSDARG00000103122	5' truncated	XM_009293682	-1	18	32644539	32648188	3650	867	full length
OlfCg9		ENSDARG00000105189	5' truncated	XM_005158687, XM_009293680, XM_009293681	-1	18	32474237	32478802	4566	837	full length
OlfCg10		not annotated	5' truncated		1	18	32939501	32943121	3621	835	full length
OlfCg11	CABZ01012885.1	ENSDARG00000100377	5' truncated	XM_009293661	1	18	32973689	32977278	3590	837	full length
OlfCg12	v2ra1	ENSDARG00000104881		XM_001345632, XM_009293657, XM_017352089	1	18	33002316	33005318	3003	835	full length
OlfCh1		ENSDARG00000100026		NM_001110290	1	18	33019987	33023272	3286	853	full length
OlfCj1		ENSDARG00000104430		NM_001110291	1	18	33032978	33036204	3227	857	full length
OlfCk1	v2ra17	ENSDARG00000056180	5' truncated	XM_691158	1	18	33309521	33319490	9970	870	full length
OlfCk2	v2ra16	ENSDARG00000091990		XM_001334531	1	18	33336191	33340201	4011	857	full length
OlfCk3	v2ra18	ENSDARG00000061903		XM_009293731, XM_009293732	1	18	33347884	33357043	9160	856	full length
OlfCm1		not annotated			-1	18	33106709	33110281	3573	852	full length
OlfCm2	CABZ01046577.1	ENSDARG00000098732			1	18	33057291	33061870	4580	854	full length
OlfCn1	si:ch73-125k17.2	ENSDARG00000088029		XM_009293708, XM_009293709	1	18	33198066	33201030	2965	855	full length
OlfCq1	v2rh14	ENSDARG00000068520	5' truncated	NM_001083099	1	18	33366156	33369717	3562	859	full length
OlfCq2	v2rh13	ENSDARG00000088192	5' truncated	XM_009293734, XM_009293735, XM_680032	1	18	33582439	33587141	4703	894	full length
OlfCq3	v2rh32	ENSDARG00000040594		NM_001082889	1	18	33678379	33681827	3449	866	full length
OlfCq4	v2rh12	ENSDARG00000055983		XM_679945,	1	18	33701008	33704652	3645	868	full length
OlfCq5	v2rh11	ENSDARG00000053075		XM_002665366, XM_009293737	1	18	33710553	33713857	3305	866	full length
OlfCq6	v2rh10	ENSDARG00000061883	5' truncated	XM_009293740, XM_009293742	1	18	33843982	33847293	3312	868	full length
OlfCq8	v2rh9	ENSDARG00000056009	5' truncated	XM_001333282, XM_009293744, XM_017352107	1	18	33939459	33943758	4300	867	full length
OlfCq9	v2rh1	ENSDARG00000055994	5' truncated	XM_679249	1	18	33617120	33621095	3976	868	full length
OlfCq10	v2rh7	ENSDARG00000056000	5' truncated	NM_001126451	1	18	33378708	33382366	3659	868	full length
OlfCq11	si:dkey-47k20.1	ENSDARG00000092523	5' truncated	XM_678970	1	18	33399330	33403470	4141	855	full length
OlfCq12	si:dkey-47k20.2	ENSDARG00000056006	5' truncated	XM_009293748,XM_009293749,XM_678862	1	18	33411774	33415156	3383	868	full length
OlfCq13	si:dkey-47k20.3	ENSDARG00000029635		XM_001332781,XM_009293751,XM_009293752,XM_009293753	1	18	33433652	33437039	3388	868	full length
OlfCq14	si:dkey-47k20.4	ENSDARG00000068549		XM_009293750	1	18	33446345	33449955	3611	860	full length
OlfCq15	si:dkey-47k20.5	ENSDARG00000011034			1	18	33617122	33621115	3993		pseudo gene fragment
OlfCq16	si:dkey-47k20.7	ENSDARG00000056014		XM_009293758,XM_009293759,XM_017352110	1	18	33492993	33498983	5991	861	full length
OlfCq17	si:dkey-47k20.8	ENSDARG00000035214	5' truncated	XM_009293760,XM_678576	1	18	33515678	33519015	3338	869	full length
OlfCq18	si:dkey-47k20.9	ENSDARG00000055920		XM_001332178,XM_009293762	1	18	33546954	33551414	4461	855	full length
OlfCq19		ENSDARG00000068566		NM_001083877	1	18	33575943	33579299	3357	900	full length
OlfCq20	si:ch211-203b20.4	ENSDARG00000091790		XM_003200467	1	18	33595578	33602624	7047	860	full length
OlfCq21	si:dkey-47k20.5	ENSDARG00000011034		XM_001332608,XM_009293755,XM_009293757	1	18	33606068	33609309	3242	858	full length
OlfCr1	si:ch211-203b20.7	ENSDARG00000053036		XM_009293697,XM_009293700,XM_017351939,NM_001128247	-1	18	33998239	34004827	6589	864	full length
OlfCs1		ENSDARG00000104241	5' truncated	NM_001045045	-1	18	31994894	31999531	4638	860	full length
OlfCs2		ENSDARG00000100451		NM_001100955	-1	18	31942305	31946314	4010	856	full length
OlfCt1		not present in z10								859	full length
OlfCu1	v2rx1	ENSDARG00000040632		NM_001082899	-1	18	33358819	33363108	4290	868	full length
OlfCv1	v2rx4	ENSDARG00000023168		XM_017352104	1	18	33290550	33293853	3304	849	full length
OlfCv2	v2ra20	ENSDARG00000094862		XM_009293720	1	18	33297904	33301314	3411	848	full length
OlfCv3	v2rx3	ENSDARG00000061873	5' truncated		1	18	33301671	33306666	4996	859	full length
OlfCw1		ENSDARG00000100604		NM_001018147	-1	18	32165628	32169402	3775	866	full length
OlfCx1	v2rc1	ENSDARG00000094735	5' truncated	XM_001335378	1	18	33211268	33214951	3684	881	full length
OlfCx2	v2rc2	ENSDARG00000055952		XM_017352100,XM_017352102,XM_017352103	1	18	33262439	33265940	3502	863	full length
OlfCx3	si:ch211-229c8.4	ENSDARG00000056154		XM_001919600,XM_009293714	-1	18	33275729	33279165	3437	863	full length
