# Supplementary material for: Overlapping but distinct topology for zebrafish V2R-like olfactory receptors reminiscent of odorant receptor spatial expression zones
Source: BMC Genomics. 2018 May 23;19:383. doi: 10.1186/s12864-018-4740-8 (PMC5966872; doi:10.1186/s12864-018-4740-8)
Supplement: Supplementary file 4 — Distribution properties and significance of differences. A) The first sheet of the spreadsheet contains the parameter values for the first, second and third quartile of the distributions, i.e. for the radial, laminar height and z-axis coordinates. Half width of distributions was determined as 3rd quartile-1st quartile difference. Distributions of cells expressing V2R-related OlfC and marker genes in adult zebrafish were determined in this study. Values for zebrafish OR and Xenopus V2R were determined from the raw data of the respective publications. B) Maximal vertical distance between two distributions. Pairwise comparison of spatial distributions for different olfactory receptor genes and marker genes of the adult zebrafish (OlfC), and larval Xenopus laevis (V2Rs) to determine the maximal vertical distance between the respective cumulative distribution functions. The range for this maximal vertical distance is pointed out by indicating the minimal and maximal values found. C) The Kolmogorov Smirnov test (see Materials and Methods) was used to determine significance of distribution differences. As a cutoff for significance, we chose p < 0.01 due to the sensitive nature of this test for large distributions (> 100 data points). (XLS 51 kb) [file 12864_2018_4740_MOESM4_ESM.xls]

## Sheet: Quartiles all distributions
	Zebrafish olfactory epithelium
	V2R-related OlfC and marker genes
	Distribution of the radial coordinate				defined as
					3rd -1st quartile
	receptor/marker	1st quartile	2nd quartile	3rd quartile	half width
	OlfCg1	0.157294	0.261628	0.389444	0.23215		values are normalized radial length (r/ro)
	OlfCn1	0.149425	0.246514	0.375373	0.225948		2nd quartile is equivalent to the median value
	OlfCq1	0.165178	0.283333	0.427124	0.261947
	OlfCj1	0.122	0.2095	0.372	0.25
	OlfCt1	0.16575	0.299	0.40575	0.24
	OlfCu1	0.1535	0.2585	0.38225	0.22875
	OlfCc1	0.232743	0.341753	0.457888	0.225145
	trpc2	0.19388	0.271139	0.352655	0.158775
	omp	0.154417	0.28167	0.390131	0.235714
	OlfC minimum	0.122	0.2095	0.372	0.225145
	OlfC maximum	0.232743	0.341753	0.457888	0.261947
	Max – min	0.110743	0.132253	0.0858877	0.0368021
	Zebrafish olfactory epithelium
	V2R-related OlfC and marker genes
	Distribution of the laminar height coordinate
					3rd-1st quartile
	receptor/marker	1st quartile	2nd quartile	3rd quartile	half width
	OlfCg1	0.588449	0.713761	0.783241	0.194792		values are normalized laminar length (h/ho)
	OlfCn1	0.574661	0.678233	0.754011	0.17935		2nd quartile is equivalent to the median value
	OlfCq1	0.579403	0.675669	0.757649	0.178246
	OlfCj1	0.507	0.603	0.719	0.212
	OlfCt1	0.50175	0.615	0.69875	0.197
	OlfCu1	0.55	0.647	0.7485	0.1985
	OlfCc1	0.540729	0.658376	0.756894	0.216165
	trpc2	0.600893	0.682439	0.729821	0.128927
	omp	0.313924	0.363519	0.442556	0.128632
	OlfC minimum	0.50175	0.603	0.69875	0.178246
	OlfC maximum	0.588449	0.713761	0.783241	0.216165
	Max-min	0.0866992	0.110761	0.0844907	0.0379187
	Zebrafish olfactory epithelium
	V2R-related OlfC genes
	Distribution of the z-axis coordinate
		Z-axis distribution			3rd-1st quartile
	receptor	1st quartile	2nd quartile	3rd quartile	half width
	OlfCg1	0.393569	0.560976	0.709239	0.31567
	OlfCn1	0.349603	0.533333	0.67029	0.320687		values are normalized z-axis section number (z/zo)
	OlfCq1	0.345455	0.510638	0.657534	0.31208		2nd quartile is equivalent to the median value
	OlfCj1	0.366667	0.485256	0.597436	0.230769
	OlfCt1	0.311111	0.436508	0.594444	0.283333
	OlfCu1	0.191489	0.365854	0.525	0.333511
	OlfC minimum	0.191489	0.365854	0.525	0.230769
	OlfC maximum	0.393569	0.560976	0.709239	0.333511
	Max-min	0.202079	0.195122	0.184239	0.102741
	Zebrafish olfactory epithelium
	or genes
	Distribution of the radial coordinate
	Data taken from Weth et al. 1996
		Radial coordinate distribution			3rd-1st quartile
	receptor	1st quartile	2nd quartile	3rd quartile	half width
	fZOR8 (or103-1)	0.393569	0.560976	0.709239	0.31567
	fZOR5 (or102-1)	0.349603	0.533333	0.67029	0.320687		values are normalized radial length (r/ro)
	fZOR9 (or107-1)	0.345455	0.510638	0.657534	0.31208		2nd quartile is equivalent to the median value
	fZOR6 (or112-1)	0.366667	0.485256	0.597436	0.230769
	fZOR minimum	0.345455	0.485256	0.597436	0.230769
	fZOR maximum	0.393569	0.560976	0.709239	0.320687
	Max-min	0.0481143	0.0757192	0.111803	0.0899174
	Xenopus laevis olfactory epithelium
	v2r, omp and trpc2 genes
	Distribution of the laminar height coordinate
	Data taken from Syed et al. 2013 and Sansone et al. 2014
		Laminar height distribution			3rd-1st quartile
	receptor/marker	Quartile 1	Quartile 2	Quartile 3	half width
	TRPC2	0.333333	0.427619	0.533333	0.2
	OMP2	0.561304	0.687582	0.785364	0.22406		values are normalized laminar length (h/ho)
	V2R-A1a	0.25	0.333333	0.466019	0.216019		2nd quartile is equivalent to the median value
	V2R-A1b	0.277778	0.352778	0.45968	0.181903
	V2R-C	0.3	0.418333	0.533333	0.233333
	Minimum	0.25	0.333333	0.45968	0.20968
	Maximum	0.561304	0.687582	0.785364	0.22406
	Max-min	0.311304	0.354248	0.325684	0.0143793

## Sheet: Maximal vertical distances
	Pairwise comparison of cellular spatial patterns for different OlfC genes: maximal vertical distance between distributions (determined in KS test)
	Zebrafish olfactory epithelium
	V2R-related OlfC and marker genes
	Distribution of three coordinates, radius, laminar height, and height within the organ (z-axis)
				Maximal vertical distance between the 2 distributions compared
	Cell Label 1	Cell Label 2		Radius	Laminar Height	z-axis
				r/ro	h/ho	z/zo
	OlfCg1	OlfCn1		0.064	0.1319	0.084
	OlfCg1	OlfCq1		0.0805	0.129	0.123
	OlfCg1	OlfCJ1		0.138	0.247	0.205
	OlfCg1	OlfCt1		0.11	0.308	0.223
	OlfCg1	OlfCu1		0.062	0.179	0.314
	OlfCg1	OlfCc1		0.021	0.173	NA
	OlfCg1	trpc2		0.091	0.257	NA
	OlfCg1	omp		0.079	0.762	NA
	OlfCn1	OlfCq1		0.1014	0.0499	0.056
	OlfCn1	OlfCJ1		0.099	0.204	0.138
	OlfCn1	OlfCt1		0.14	0.212	0.172
	OlfCn1	OlfCu1		0.085	0.089	0.27
	OlfCn1	OlfCc1		0.236	0.127	NA
	OlfCn1	trpc2		0.115	0.141	NA
	OlfCn1	omp		0.083	0.755	NA
	OlfCq1	OlfCj1		0.173	0.226	0.098
	OlfCq1	OlfCt1		0.096	0.226	0.136
	OlfCq1	OlfCu1		0.125	0.111	0.255
	OlfCq1	OlfCc1		0.154	0.138	NA
	OlfCq1	trpc2		0.153	0.156	NA
	OlfCq1	omp		0.125	0.77	NA
	OlfCj1	OlfCt1		0.202	0.103	0.151
	OlfCj1	OlfCu1		0.127	0.146	0.312
	OlfCj1	OlfCc1		0.322	0.123	NA
	OlfCj1	trpc2		0.197	0.263	NA
	OlfCj1	omp		0.149	0.635	NA
	OlfCt1	OlfCu1		0.132	0.145	0.188
	OlfCt1	OlfCc1		0.138	0.184	NA
	OlfCt1	trpc2		0.153	0.252	NA
	OlfCt1	omp		0.075	0.637	NA
	OlfCu1	OlfCc1		0.238	0.062	NA
	OlfCu1	trpc2		0.104	0.15	NA
	OlfCu1	omp		0.085	0.711	NA
	OlfCc1	omp		0.258	0.177	NA
	OlfCc1	trpc2		0.178	0.177	NA
	trpc2	omp		0.109	0.823	NA
	minimal value of maximal vertical distance			0.021	0.0499	0.056
	maximal value of maximal vertical distance			0.322	0.823	0.314
	min. value for pairs of sparsely expressed OlfC genes			0.062	0.0499	0.056
	max. value for pairs of sparsely expressed OlfC genes			0.202	0.308	0.314
	Pairwise comparison of cellular spatial patterns for different or genes: maximal vertical distance between distributions (determined in KS test)
	Zebrafish olfactory epithelium
	or genes
	Data taken from Weth et al., 1996
					Maximal vertical distance between the 2 distributions compared
					Radius
	Cell Label 1	Cell Label 2			r/ro
	fZOR8 (or103-1)	fZOR5 (or102-1)			0.162
	fZOR8 (or103-1)	fZOR9 (or107-1)			0.194
	fZOR8 (or103-1)	fZOR6 (or112-1)			0.523
	fZOR5 (or102-1)	fZOR9 (or107-1)			0.346
	fZOR5 (or102-1)	fZOR6 (or112-1)			0.602
	fZOR9 (or107-1)	fZOR6 (or112-1)			0.399
	minimal value of maximal vertical distance				0.162
	maximal value of maximal vertical distance				0.602
	Pairwise comparison of cellular spatial patterns for different v2r and marker genes: maximal vertical distance between distributions
	xenopus olfactory epithelium
	V2r, omp and trpc2 genes
	Distribution of the laminar height coordinate
	Raw data taken from Syed et al., 2013 and Sansone et al., 2014				Maximal vertical distance between the 2 distributions compared
					Laminar Height
					h/ho
	TRPC2	OMP2			0.5422
	TRPC2	V2R-A1a			0.259
	TRPC2	V2R-A1b			0.22
	TRPC2	V2R-C			0.076
	OMP2	V2R-A1a			0.682
	OMP2	V2R-A1b			0.662
	OMP2	V2R-C			0.577
	V2R-A1a	V2R-A1b			0.16
	V2R-A1a	V2R-C			0.221
	V2R-A1b	V2R-C			0.188
	minimal value of maximal vertical distance				0.076
	maximal value of maximal vertical distance				0.682

## Sheet: P values from KS test
	Zebrafish olfactory epithelium
	V2R-related OlfC and marker genes: cellular spatial patterns
	Distribution of radial coordinate, laminar height, and height within organ (z axis)
	Pairwise comparison of distributions: p-value determined by Kolmogorov/Smirnov test, p<0.01 is considered significant.
				p value	p value	p value
	gene 1	gene 2		Radius	Laminar Height	z-axis
	OlfCg1	OlfCn1		<0.001	0.551	<0.001
	OlfCg1	OlfCq1		0.001	0.023	<0.001
	OlfCg1	OlfCj1		<0.001	0.01	<0.001
	OlfCg1	OlfCu1		<0.001	0.45	<0.001
	OlfCg1	OlfCt1		<0.001	0.022	<0.001
	OlfCg1	omp		<0.001	0.563	N/A
	OlfCg1	trpc2		<0.001	0.244	N/A
	OlfCg1	OlfCc1		0.01	<0.001	N/A
	OlfCn1	OlfCq1		0.738	0.061	0.076
	OlfCn1	OlfCj1		<0.001	0.234	<0.001
	OlfCn1	OlfCu1		0.172	0.259	<0.001
	OlfCn1	OlfCt1		<0.001	0.02	0.02
	OlfCn1	omp		<0.001	0.495	N/A
	OlfCn1	trpc2		0.061	0.111	N/A
	OlfCn1	OlfCc1		0.167	<0.001	N/A
	OlfCq1	OlfCj1		<0.001	0.001	0.002
	OlfCq1	OlfCu1		0.038	0.006	<0.001
	OlfCq1	OlfCt1		<0.001	0.135	0.182
	OlfCq1	omp		<0.001	0.059	N/A
	OlfCq1	trpc2		0.025	0.02	N/A
	OlfCq1	OlfCc1		0.101	<0.001	<0.001
	OlfCj1	OlfCu1		0.017	0.06	<0.001
	OlfCj1	OlfCt1		0.263	0.001	0.005
	OlfCj1	omp		<0.001	0.031	N/A
	OlfCj1	trpc2		<0.001	0.001	N/A
	OlfCj1	OlfCc1		0.278	<0.001	N/A
	OlfCu1	OlfCt1		0.017	0.022	<0.001
	OlfCu1	omp		<0.001	0.456	N/A
	OlfCu1	trpc 2		0.051	0.316	N/A
	OlfCu1	OlfCc1		0.942	<0.001	N/A
	OlfCt1	omp		<0.001	0.604	N/A
	OlfCt1	trpc2		<0.001	0.058	N/A
	OlfCt1	OlfCc1		0.024	0.012	0.188
	omp	trpc2		<0.001	0.336	N/A
	OlfCc1	omp		<0.001	0.015	N/A
	OlfCc1	trpc2		0.071	<0.001	N/A
	Zebrafish olfactory epithelium
	or genes cellular spatial patterns
	Estimate for distribution of the radial coordinate
	Pairwise comparison of distributions: p-value determined by Kolmogorov/Smirnov test
	Data taken from Weth et al., 1996
				p value
	gene 1	gene 2		Radius
	fZOR8 (or103-1)	fZOR5 (or102-1)		<0.001
	fZOR8 (or103-1)	fZOR9 (or107-1)		<0.001
	fZOR8 (or103-1)	fZOR6 (or112-1)		<0.001
	fZOR5 (or102-1)	fZOR9 (or107-1)		<0.001
	fZOR5 (or102-1)	fZOR6 (or112-1)		<0.001
	fZOR9 (or107-1)	fZOR6 (or112-1)		<0.001
	Xenopus laevis main olfactory epithelium
	V2r, omp and trpc2 genes
	Distribution of the laminar height coordinate
	Pairwise comparison of distributions: p-value determined by Kolmogorov/Smirnov test
	Data taken from Syed et al., 2013 and Sansone et al., 2014
				p value
	gene 1	gene 2		Laminar height
	TRPC2	OMP2		<0.001
	TRPC2	V2R-A1a		<0.001
	TRPC2	V2R-A1b		<0.001
	TRPC2	V2R-C		0.306
	OMP2	V2R-A1a		<0.001
	OMP2	V2R-A1b		<0.001
	OMP2	V2R-C		<0.001
	V2R-A1a	V2R-A1b		0.039
	V2R-A1a	V2R-C		<0.001
	V2R-A1b	V2R-C		0.003
